# Supplementary material for: Exploratory Study to Evaluate the Impact of Interim PET/CT Assessment in First-Line Follicular Lymphoma
Source: Cancers (Basel). 2025 Mar 21;17(7):1065. doi: 10.3390/cancers17071065 (PMC11988115; doi:10.3390/cancers17071065)
Supplement: Supplementary file 1 [file cancers-17-01065-s001.zip › Supplementary Table S1.xlsx]

## Sheet: Sup_table_3
Supplementary Table S1: Patient Characteristics
Interim PET DS	n = 117	H12O n =60	ICO n = 46	CHT n = 11
1	10(10%)	7 (12%)	0	3 (27%)
2	26 (22%)	15 (25%)	8 (17%)	3 (27%)
3	40 (33%)	21 (35%)	17 (37%)	2 (18%)
4	30 (26%)	13 (22%)	16 (35%)	1 (9%)
5	7 (8%)	2 (3%)	5 (11%)	0
Not available	4 (1%)	2(3%)	0	2 (18%)
EOT PET DS	n = 117	H12O n = 60	ICO n = 46	CHT n =11
1	27 (23%)	24 (40%)	0	3 (28%)
2	26 (22%)	8 (13%)	16 (35%)	2 (18%)
3	35 (30%)	15 (25%)	18 (39%)	2 (18%)
4	17 (15%)	10 (17%)	6 (13%)	1 (9%)
5	9 (8%)	3 (5%)	5 (11%)	1 (9%)
Not available	3 (2%)	0	1 (2%)	2 (18%)
